# Supplementary material for: Comparative Survey of People with ME/CFS in Italy, Latvia, and the UK: A Report on Behalf of the Socioeconomics Working Group of the European ME/CFS Research Network (EUROMENE)
Source: Medicina (Kaunas). 2021 Mar 23;57(3):300. doi: 10.3390/medicina57030300 (PMC8005199; doi:10.3390/medicina57030300)
Supplement: Supplementary file 1 [file medicina-57-00300-s001.zip]

Archive with 2 entries (2 files):
- New folder/CFS_questionnaire_LV.pdf
- New folder/UK questionnaire.pdf
